# Supplementary material for: Analysis of Porcine Pro- and Anti-Inflammatory Cytokine Induction by S. suis In Vivo and In Vitro
Source: Pathogens. 2020 Jan 3;9(1):40. doi: 10.3390/pathogens9010040 (PMC7168595; doi:10.3390/pathogens9010040)
Supplement: Supplementary file 1 [file pathogens-09-00040-s001.zip]

Archive with 3 entries (2 files):
- pathogens-662765-supplementary/
- pathogens-662765-supplementary/Supplement1_rev.pdf
- pathogens-662765-supplementary/Supplement2_proof.pdf
